# Supplementary material for: Expression and Possible Role of Silent Mating Type Information Regulation 2 Homolog 1 in Post-necrotizing Enterocolitis Stricture in vivo and in vitro
Source: Front Pediatr. 2022 Jul 25;10:836128. doi: 10.3389/fped.2022.836128 (PMC9357903; doi:10.3389/fped.2022.836128)
Supplement: Supplementary file 2 [file Data_Sheet_1.ZIP]

Archive with 51 entries (40 files):
- CCK8/
- CCK8/SIRT1 cck8.pzfx
- EMT/
- EMT/E-cadherin/
- EMT/E-cadherin/NC dapi.png
- EMT/E-cadherin/NC.png
- EMT/E-cadherin/siRNA-SIRT1 dapi.png
- EMT/E-cadherin/siRNA-SIRT1.png
- EMT/Vimentin/
- EMT/Vimentin/NC dapi.png
- EMT/Vimentin/NC.png
- EMT/Vimentin/siRNA-SIRT1 dapi.png
- EMT/Vimentin/siRNA-SIRT1.png
- HE/
- HE/Intestinal stenosis H-E Staining 5í┴10.jpg
- HE/Normal loops H-E Staining 5í┴10.jpg
- Transwell/
- Transwell/NC/
- Transwell/NC/1.jpg
- Transwell/NC/2.jpg
- Transwell/NC/3.jpg
- Transwell/SIRT1 transwell.pzfx
- Transwell/siRNA-SIRT1/
- Transwell/siRNA-SIRT1/1.jpg
- Transwell/siRNA-SIRT1/2.jpg
- Transwell/siRNA-SIRT1/3.jpg
- Western Blot/
- Western Blot/Film/
- Western Blot/Film/GAPDH(2).tif
- Western Blot/Film/GAPDH.tif
- Western Blot/Film/NF-KB p65.tif
- Western Blot/Film/SIRT1.tif
- Western Blot/Film/Smad3.tif
- Western Blot/Film/TGF-a┬1.tif
- Western Blot/Film/TNF-a┴.tif
- Western Blot/Film/ZO-1.tif
- Western Blot/NF-kB p65 protein.pzfx
- Western Blot/SIRT1 protein.pzfx
- Western Blot/Smad3 protein.pzfx
- Western Blot/TGF-a┬1 protein.pzfx
- Western Blot/TNF-a protein.pzfx
- Western Blot/VEGF protein intracellular.pzfx
- Western Blot/ZO-1 protein.pzfx
- qRT-PCR/
- qRT-PCR/NF-a╩B mRNA.pzfx
- qRT-PCR/SIRT1 mRNA.pzfx
- qRT-PCR/Smad3 mRNA.pzfx
- qRT-PCR/TGF-a┬1 mRNA.pzfx
- qRT-PCR/TNF-a┴ mRNA.pzfx
- qRT-PCR/VEGF mRNA.pzfx
- qRT-PCR/ZO-1 mRNA.pzfx
