# Supplementary material for: Expression and Possible Role of Silent Mating Type Information Regulation 2 Homolog 1 in Post-necrotizing Enterocolitis Stricture in vivo and in vitro
Source: Front Pediatr. 2022 Jul 25;10:836128. doi: 10.3389/fped.2022.836128 (PMC9357903; doi:10.3389/fped.2022.836128)
Supplement: Supplementary file 3 [file Data_Sheet_2.ZIP]

Archive with 6 entries (6 files):
- SIRT1 muscular layer AOD.pzfx
- SIRT1 submucous AOD.pzfx
- TGF-a┬1 mucous layer AOD.pzfx
- TGF-a┬1 muscular layer AOD.pzfx
- TGF-a┬1 submucous AOD.pzfx
- SIRT1 mucous layer AOD.pzfx
