# Supplementary material for: Expression and Possible Role of Silent Mating Type Information Regulation 2 Homolog 1 in Post-necrotizing Enterocolitis Stricture in vivo and in vitro
Source: Front Pediatr. 2022 Jul 25;10:836128. doi: 10.3389/fped.2022.836128 (PMC9357903; doi:10.3389/fped.2022.836128)
Supplement: Supplementary file 6 [file Data_Sheet_5.ZIP]

Archive with 3 entries (3 files):
- Normal SIRT1 in submucosa.tif
- Normal SIRT1 mucous layer.tif
- Normal SIRT1 in muscular layer.tif
