# Supplementary material for: Expression and Possible Role of Silent Mating Type Information Regulation 2 Homolog 1 in Post-necrotizing Enterocolitis Stricture in vivo and in vitro
Source: Front Pediatr. 2022 Jul 25;10:836128. doi: 10.3389/fped.2022.836128 (PMC9357903; doi:10.3389/fped.2022.836128)
Supplement: Supplementary file 8 [file Table_1.XLS]

## Sheet: Sheet1
Admission number (AD)	Gender	Birth Weight(g)	Gestational Age(w)	Delivery mode	First Admission Age(D)	Admission Weight(g)	Age at surgery(D)	Weight at the time of diagnosis of NEC(g)	Interval between the diagnosis of intestinal stricture and the onset of NEC(D)	Weight at surgery(g)	Outcomes	Parity	Apgar score (1 min)	Apgar score (5 min)	NICU	The causes of premature birth	Mechanical Ventilation	Anemia	Transfusion	Sepsis	Neonatal asphyxia	Neonatal respiratory distress syndrome	CHD(congenital heart disease)	Bell stage	CRP in serum at the time of diagnosis of NEC(mg/ML)	Duration of CRP elevation(d)	The AOD of SIRT1 in Mucous layer	The AOD of TGF-β1 in Mucous layer
60188805	Male	1010	29	Caesarean section	58	1900	65	1900	5	1910	Good	G2P2	7	9	1	Intrauterine distress，maternal cholestasis，pregnancy-induced hypertension syndrome	1	1	1	0	1	1	0	2	6.67	4	0.42	0.65
65059922	Female	1620	30	Caesarean section	48	2200	50	2200	10	2220	Good	G3P3	6	7	1	placenta previa	1	1	1	0	1	1	1	2	12.8	5	0.36	0.63
65047131	Female	2800	36	Caesarean section	5	2660	35	2600	25	3600	Good	G2P2	unknown	unknown	0	Irregular heart rate of the fetus, umbilical cord around neck	1	1	0	1	0	0	0	2	44.73	6	0.32	0.72
60187458	Female	2040	37	natural delivery	22	2000	48	1980	16	2380	Good	G1P1	10	10	0		0	0	1	1	0	0	0	1	104.84	7	0.33	0.55
65042962	Female	2120	33	natural delivery	24	2610	58	2610	18	3280	Good	G1P1	unknown	unknown	0	premature rupture of membranes	0	1	1	1	0	0	0	1	83.4	16	0.35	0.53
65025194	Female	685	29	Caesarean section	73	1850	84	1850	9	1760	Good	G1P2	8	9	1	FGR，twin pregnancy	1	1	1	1	1	1	0	1	20	5	0.41	0.53
65048284	Female	1500	32	natural delivery	18	1630	34	1630	15	2300	Good	G1P2	10	10	0	premature rupture of membranes	1	0	0	1	0	1	0	1	63	5	0.4	0.52
60177441	Female	1980	36	Caesarean section	46	2520	50	2520	4	2520	Good	G1P1	10	10	0	maternal cholestasis	0	1	0	1	0	0	1	1	53.78	20	0.3	0.52
60164375	Male	3150	39	natural delivery	9	3360	20	3360	15	3380	Good	G3P2	5	8	0		0	1	1	1	1	0	0	1	163.19	15	0.28	0.43
65044354	Female	1350	31	Caesarean section	40	2010	53	1820	34	2290	Good	G1P1	0	5	1	placental abruption，severe eclampsia, gestational diabetes	1	1	1	1	0	0	1	1	27.9	21	0.28	0.42
65076210	Male	1420	31	Caesarean section	45	2490	53	1910	24	2510	Good	G2P1	9	9	1	test tube baby	1	1	1	1	0	1	0	2	24.5	6	0.29	0.43
60168623	Female	2300	35	Caesarean section	9	2200	37	2200	29	2450	Good	G3P2	10	10	0	breech presentation，premature rupture of membranes	0	0	0	0	0	0	1	1	59	26	0.27	0.42
65073961	Male	1750	33	Caesarean section	11	1580	34	1920	20	2560	Good	G1P1	9	10	1	premature rupture of membranes， fetal intrauterine distress	1	1	0	0	0	0	0	1	58.37	6	0.31	0.19
60168989	Male	1940	32	natural delivery	21	1990	25	1990	6	2010	Good	G3P3	10	10	0	premature rupture of membranes	0	0	0	1	0	0	1	2	11.03	4	0.25	0.65
60169608	Male	2160	34	Caesarean section	6	2090	22	2090	16	2410	Good	G3P2	2	7	1	placental abruption	1	0	0	0	1	0	0	2	16.37	16	0.27	0.67
60173493	Male	2340	36	Caesarean section	4	2340	37	2410	38	2880	Good	G2P3	unknown	unknown	0	unknown	0	0	0	0	0	0	0	2	68.82	9	0.28	0.73
60190075	Female	1710	31	Caesarean section	39	2670	44	2120	25	2710	Good	G3P1	9	10	1	placenta previa	0	0	0	0	0	1	0	2	64	13	0.32	0.86
65000616	Male	1700	31	natural delivery	18	1950	31	1950	24	2790	Good	G3P3	unknown	unknown	1	inevitable preterm labor	1	0	0	1	1	1	0	2	92.84	12	0.33	0.91
65003563	Female	890	27	Caesarean section	107	2750	117	2750	7	2790	Good	G2P3	6	8	1	placenta previa，gemellary pregnancy ，scarred uterus	0	0	0	0	0	0	0	1	65.06	7	0.34	0.65
65003078	Male	2700	37	Caesarean section	21	2460	35	2460	28	2750	Good	G2P2	9	10	0		0	1	0	0	0	0	0	2	49.1	4	0.3	0.57
65004533	Male	1750	32	Caesarean section	26	2330	42	2330	23	2750	Good	G1P2	unknown	unknown	1	oligoamnios ，twin pregnancy	0	0	0	0	0	1	0	2	35.62	16	0.31	0.56
65004255	Male	2300	33	Caesarean section	12	2550	33	2550	20	2760	Good	G2P2	8	7	1	premature rupture of membranes	0	0	0	1	0	0	1	1	59.43	16	0.41	0.55
65006386	Female	1710	31	Caesarean section	32	2080	42	2130	24	2260	Good	G2P1	8	9	1	Maternal heart disease，Cardiac function level III	0	1	0	0	0	1	0	1	38	7	0.39	0.65
65017930	Male	1450	29	Caesarean section	32	2060	34	1850	22	2050	Good	G1P1	6	8	1	premature rupture of membranes	1	1	0	1	1	1	0	1	22	18	0.36	0.63
65017668	Female	1860	32	natural delivery	14	1610	35	1790	16	2380	Good	G2P2	10	10	0	amniotitis	0	0	0	0	1	0	0	1	48.86	12	0.35	0.72
65028886	Female	2000	34	Caesarean section	27	2480	33	2520	20	2580	Good	G1P1	8	8	0	premature rupture of membranes，gemellary pregnancy	0	0	0	1	0	0	0	2	13.2	12	0.34	0.55
65028648	Female	1230	32	Caesarean section	36	2360	44	2360	27	2280	Good	G1P1	8	10	1	Intrauterine distress， FGR	0	1	1	1	0	0	0	1	10.53	30	0.33	0.53
65036927	Female	1380	33	Caesarean section	34	2060	58	1920	43	2560	Good	G2P3	9	10	1	Intrauterine distress， FGR，gemellary pregnancy ，scarred uterus	1	1	1	1	0	1	0	2	118	25	0.32	0.53
65049557	Male	2340	33	Caesarean section	1	2320	30	2230	20	2920	Good	G3P1	unknown	unknown	0	premature rupture of membranes	0	0	0	0	0	0	0	2	19.3	4	0.28	0.52
65052045	Female	1680	33	natural delivery	51	2800	61	3060	4	2960	Good	G1P1	10	10	0	premature rupture of membranes	0	1	1	1	0	0	0	3	14.86	9	0.29	0.52
65051854	Male	2650	36	Caesarean section	6	2680	28	2680	18	2880	Good	G3P1	unknown	unknown	0	maternal cholestasis	0	0	0	0	0	0	0	2	44.02	22	0.33	0.43
65063989	Male	920	28	Caesarean section	53	1690	55	1520	34	1700	Good	G2P2	9	10	1	gemellary pregnancy	1	1	1	1	0	1	0	1	132	30	0.3	0.42
65065708	Male	1180	28	Caesarean section	66	2670	86	1430	12	3210	Good	G1P1	8	10	1	premature rupture of membranes	0	1	1	1	1	1	0	2	14.92	12	0.31	0.43
65069674	Male	3250	38	Caesarean section	1	3250	20	3010	14	3350	Good	G4P3	10	10	0		0	0	0	0	0	0	0	2	25.69	6	0.34	0.42
65079278	Female	1990	36	natural delivery	4	1930	24	1930	20	2310	Good	G1P1	unknown	unknown	0	premature rupture of membranes	0	0	0	0	0	0	1	1	0.4	0	0.39	0.19
65029785	Female	1380	29	natural delivery	22	1670	39	1670	16	2410	Good	G2P1	9	9	1	uterine insufficiency	1	0	0	0	0	0	1	2	116	6	0.42	0.65
65003353	Female	2250	35	Caesarean section	37	3010	57	2120	56	3370	Good	G3P2	10	10	0	Heart slows，gemellary pregnancy	0	0	0	0	0	0	0	1	23.31	10	0.45	0.67
65063205	Male	1250	28	natural delivery	51	2740	89	1410	65	2990	Good	G3P3	unknown	unknown	1	threatened premature labor	1	1	1	1	0	1	1	2	109.32	10	0.38	0.73
65058494	Male	980	28	natural delivery	37	1800	68	1800	30	2760	Good	G1P2	5	8	1	onset of labor	1	1	1	1	1	1	1	2	43.04	5	0.36	0.86
65010153	Male	910	27	natural delivery	37	1580	59	1580	24	2270	Good	G1P1	9	10	1	premature rupture of membranes	1	1	1	0	0	0	0	2	178.84	18	0.32	0.91
65021581	Female	1355	31	Caesarean section	32	1560	48	1380	24	2260	Good	G1P1	9	10	0	premature rupture of membranes	0	0	0	0	0	0	0	2	3	0	0.37	0.65
60183767	Female	1700	33	natural delivery	11	1880	26	1880	15	2080	Good	G2P2	10	10	1	premature rupture of membranes	1	1	0	0	0	0	1	3	49.76	9	0.29	0.57
60158141	Male	1460	30	natural delivery	30	1970	52	1970	22	2800	Good	G4P2	10	10	0	premature rupture of membranes	0	0	0	0	0	0	0	2	79	21	0.26	0.56
1=Yes
0=No
